# Supplementary material for: Prognostic Relevance of Circulating 25OHD Fractions for Early Recovery and Survival in Patients with Hip Fracture
Source: J Clin Med. 2018 Aug 1;7(8):193. doi: 10.3390/jcm7080193 (PMC6111530; doi:10.3390/jcm7080193)
Supplement: Supplementary file 1 [file jcm-07-00193-s001.zip]

Archive with 1 entries (1 files):
- jcm-329847-supplementary.docx
